# Supplementary material for: Rasch Modelling to Assess Psychometric Validation of the Knowledge about Tuberculosis Questionnaire (KATUB-Q) for the General Population in Indonesia
Source: Int J Environ Res Public Health. 2022 Dec 14;19(24):16753. doi: 10.3390/ijerph192416753 (PMC9779046; doi:10.3390/ijerph192416753)
Supplement: Supplementary file 1 [file ijerph-19-16753-s001.zip]

Archive with 1 entries (1 files):
- ijerph-1983932-supplementary.pdf
